# Supplementary material for: Aneuploidy Enables Cross-Adaptation to Unrelated Drugs
Source: Mol Biol Evol. 2019 Apr 27;36(8):1768–82. doi: 10.1093/molbev/msz104 (PMC6657732; doi:10.1093/molbev/msz104)
Supplement: msz104_Supplementary_Data [file msz104_supplementary_data.zip]

Archive with 3 entries (3 files):
- Fig S2ABCDEFG.pdf
- Fig S3ABCD.pdf
- Supplementary text_merged.docx
